# Supplementary material for: Automated nucleic acid chain tracing in real time
Source: IUCrJ. 2014 Sep 23;1(Pt 6):387–92. doi: 10.1107/S2052252514019290 (PMC4224457; doi:10.1107/S2052252514019290)
Supplement: Supplementary file 1 [file m-01-00387-sup1.zip]

Archive with 9 entries (9 files):
- targets/p.avg.map
- targets/p.max.map
- targets/p.min.map
- targets/README.txt
- targets/rna-p8.pdb
- targets/rna-s9.pdb
- targets/s.avg.map
- targets/s.max.map
- targets/s.min.map
