# Supplementary material for: Automated nucleic acid chain tracing in real time
Source: IUCrJ. 2014 Sep 23;1(Pt 6):387–92. doi: 10.1107/S2052252514019290 (PMC4224457; doi:10.1107/S2052252514019290)
Supplement: Supplementary file 1 [file m-01-00387-sup1.zip › targets/README.txt]

This zip file contains data for the sugar and phosphate targets.
Coordinates are in pdb format, maps are in CCP4 format. Both should
read directly into Coot or other common software.

Files are as follows:

Sugar target:

  rna-s9.pdb:
    Atomic coordinates for the high probe points (chain A),
    low probe points (chain B) and representative coordinates
    for the conserved atoms (chain C).
  s.min.map:
    Minimum electron density over 280 examples
  s.max.map:
    Maximum electron density over 280 examples
  s.avg.map:
    Average electron density over 280 examples
    
Phosphate target:

  rna-p8.pdb:
    Atomic coordinates for the high probe points (chain A),
    low probe points (chain B) and representative coordinates
    for the conserved atoms (chain C).
  p.min.map:
    Minimum electron density over 226 examples
  p.max.map:
    Maximum electron density over 226 examples
  p.avg.map:
    Average electron density over 226 examples
