# Supplementary material for: Automated nucleic acid chain tracing in real time
Source: IUCrJ. 2014 Sep 23;1(Pt 6):387–92. doi: 10.1107/S2052252514019290 (PMC4224457; doi:10.1107/S2052252514019290)
Supplement: Supplementary file 1 [file m-01-00387-sup1.zip › targets/rna-p8.pdb]

HETATM    1  O   HOH A   1      -0.017  -0.003   0.006  1.00 30.00           O  
HETATM    2  O   HOH A   2       0.742   0.004   1.279  1.00 30.00           O  
HETATM    3  O   HOH A   3       0.745  -0.008  -1.287  1.00 30.00           O  
HETATM    4  O   HOH A   4      -1.250  -1.021   0.189  1.00 30.00           O  
HETATM    5  O   HOH A   5      -0.974   1.225  -0.128  1.00 30.00           O  
HETATM    6  O   HOH A   6      -2.115   1.543  -0.851  1.00 30.00           O  
HETATM    7  O   HOH A   7      -2.186  -2.913   0.169  1.00 30.00           O  
HETATM    8  O   HOH A   8      -3.088   2.435  -1.325  1.00 30.00           O  
HETATM    9  O   HOH B   1       1.300  -2.336   0.987  1.00 30.00           O  
HETATM   10  O   HOH B   2      -0.488  -2.412  -1.727  1.00 30.00           O  
HETATM   11  O   HOH B   3      -3.883  -0.391   1.565  1.00 30.00           O  
HETATM   12  O   HOH B   4      -2.280   3.656   0.753  1.00 30.00           O  
HETATM   13  O   HOH B   5       0.332   3.223   0.764  1.00 30.00           O  
HETATM   14  O   HOH B   6       2.734   1.014  -0.556  1.00 30.00           O  
HETATM   15  O   HOH B   7      -1.997  -0.173  -2.950  1.00 30.00           O  
HETATM   16  O   HOH B   8      -0.815   0.128   3.003  1.00 30.00           O  
ATOM     21  C3'   U C   0      -1.540   1.678  -1.232  1.00 76.02           C  
ATOM     22  O3'   U C   0      -0.952   1.277  -0.017  1.00 71.19           O  
ATOM     23  OP1   U C   1       0.738  -0.000   1.283  1.00 69.01           O  
ATOM     24  P     U C   1      -0.000  -0.000   0.000  1.00 68.91           P  
ATOM     25  OP2   U C   1       0.741  -0.000  -1.287  1.00 68.09           O  
ATOM     26  O5'   U C   1      -1.027  -1.214   0.023  1.00 66.70           O  
ATOM     27  C5'   U C   1      -2.039  -1.278   1.017  1.00 62.22           C 
END
