# Supplementary material for: Automated nucleic acid chain tracing in real time
Source: IUCrJ. 2014 Sep 23;1(Pt 6):387–92. doi: 10.1107/S2052252514019290 (PMC4224457; doi:10.1107/S2052252514019290)
Supplement: Supplementary file 1 [file m-01-00387-sup1.zip › targets/rna-s9.pdb]

HETATM    1  O   HOH A   1       2.227  -0.009  -0.765  1.00 30.00           O  
HETATM    2  O   HOH A   2       2.235   0.008   0.754  1.00 30.00           O  
HETATM    3  O   HOH A   3       0.874   0.626   1.088  1.00 30.00           O  
HETATM    4  O   HOH A   4       0.009   0.008  -0.011  1.00 30.00           O  
HETATM    5  O   HOH A   5       0.806  -0.063  -1.139  1.00 30.00           O  
HETATM    6  O   HOH A   6       2.864  -0.873  -1.591  1.00 30.00           O  
HETATM    7  O   HOH A   7       3.015   0.682   1.121  1.00 30.00           O  
HETATM    8  O   HOH A   8      -0.692  -1.342   0.468  1.00 30.00           O  
HETATM    9  O   HOH A   9      -1.647  -2.580   0.645  1.00 30.00           O  
HETATM   11  O   HOH B   1       4.750  -1.251   0.004  1.00 30.00           O  
HETATM   12  O   HOH B   2       3.329   1.100  -1.718  1.00 30.00           O  
HETATM   13  O   HOH B   3      -0.349  -3.939  -1.101  1.00 30.00           O  
HETATM   14  O   HOH B   4       1.256   1.985  -1.337  1.00 30.00           O  
HETATM   15  O   HOH B   5      -0.564   1.006   2.432  1.00 30.00           O  
HETATM   16  O   HOH B   6      -1.256   1.492  -0.346  1.00 30.00           O  
HETATM   17  O   HOH B   7       2.104  -2.081   1.712  1.00 30.00           O  
HETATM   18  O   HOH B   8       1.708  -3.639   0.375  1.00 30.00           O  
HETATM   19  O   HOH B   9       0.171  -0.858   2.479  1.00 30.00           O  
ATOM     21  O3'   U C   1       3.318   0.763   1.274  1.00 86.38           O  
ATOM     22  C1'   U C   1       0.000   0.000   0.000  1.00 85.32           C  
ATOM     23  C2'   U C   1       0.874   0.630   1.084  1.00 85.85           C  
ATOM     24  C3'   U C   1       2.223   0.000   0.764  1.00 85.94           C  
ATOM     25  C4'   U C   1       2.214   0.000  -0.761  1.00 86.06           C  
ATOM     26  O4'   U C   1       0.814  -0.052  -1.149  1.00 85.79           O  
ATOM     27  C5'   U C   1       2.830  -1.206  -1.404  1.00 86.11           C  
END
